# Supplementary material for: Risk of Acute Myocardial Infarction in Patients with Gastroenteritis: A Nationwide Case-Control Study
Source: J Clin Med. 2022 Feb 28;11(5):1341. doi: 10.3390/jcm11051341 (PMC8911228; doi:10.3390/jcm11051341)
Supplement: Supplementary file 1 [file jcm-11-01341-s001.zip]

Archive with 1 entries (1 files):
- jcm-1581807-supplementary.pdf
